# Supplementary material for: Seed Traits and Salt Tolerance Contribute to the Range Expansion of Plantago coronopus Along Winter‐Salted Roads in Central Europe
Source: Ecol Evol. 2025 Nov 17;15(11):e72406. doi: 10.1002/ece3.72406 (PMC12622980; doi:10.1002/ece3.72406)
Supplement: Supplementary file 1 — Appendix S1: ece372406‐sup‐0001‐AppendixS1.xlsx. [file ECE3-15-e72406-s001.xlsx]

## Sheet: Sheet1
Appendix Table 1. The effect of salt concentration and species on the germination success. Results of the negative binomial generalized linear mixed effects regression model (GLMM).
Reference category (not shown in the table) was 0% (control group) and P. altissima for concentration and species, respectively.
Model performance: AICc = 259.48, McFadden’s R2 = 0.24.
Coefficients:						Contrasts:
	Estimate	SE	Z	p			Estimate	SE	t ratio	p
(Intercept)	2.39	0.50	4.79	<0.001*		concentration
0.4	-1.44	0.30	-4.79	<0.001*		0 - 0.4	1.44	0.30	4.79	<0.001*
0.8	-3.45	0.40	-8.57	<0.001*		0 - 0.8	3.45	0.40	8.57	<0.001*
1.2	-5.80	0.79	-7.31	<0.001*		0 - 1.2	5.80	0.79	7.31	<0.001*
P. cornuti	1.27	0.66	1.93	0.054		0.4 - 0.8	2.01	0.38	5.25	<0.001*
P. coronopus-small	0.70	0.66	1.06	0.291		0.4 - 1.2	4.37	0.78	5.57	<0.001*
P. coronopus-large	1.10	0.66	1.68	0.093		0.8 - 1.2	2.35	0.80	2.94	0.028*
P. major	1.65	0.67	2.48	0.013*		species
P. maritima	2.45	0.69	3.56	<0.001*		P. altissima - P. cornuti	-1.27	0.66	-1.93	0.401
						P. altissima - P. coronopus-small	-0.70	0.66	-1.06	0.895
						P. altissima - P. coronopus-large	-1.10	0.66	-1.68	0.554
						P. altissima - P. major	-1.65	0.66	-2.48	0.157
						P. altissima - P. maritima	-2.46	0.69	-3.56	0.012*
						P. cornuti - P. coronopus-small	0.57	0.64	0.90	0.944
						P. cornuti - P. coronopus-large	0.17	0.63	0.28	1
						P. cornuti - P. major	-0.38	0.63	-0.60	0.990
						P. cornuti - P. maritima	-1.18	0.65	-1.83	0.462
						P. coronopus-small - P. coronopus-large	-0.40	0.43	-0.94	0.934
						P. coronopus-small - P. major	-0.95	0.65	-1.47	0.685
						P. coronopus-small - P. maritima	-1.75	0.67	-2.62	0.118
						P. coronopus-large - P. major	-0.55	0.64	-0.86	0.954
						P. coronopus-large - P. maritima	-1.36	0.66	-2.04	0.339
						P. major - P. maritima	-0.80	0.64	-1.25	0.809
Appendix Table 2. The effect of salt concentration and species on shoot dry weight at the end of the growth experiment. Results of the linear model.
Reference category (not shown in the table) was 0% (control group) and P. altissima for concentration and species, respectively.
Model performance: AICc = 95.86, R2 = 0.51, F7,62 = 11.51, p < 0.001.
Coefficients:						Contrasts:
	Estimate	SE	t	p			Estimate	SE	t ratio	p
(Intercept)	-2.12	0.17	-12.53	<0.001*		concentration
0.4	-0.57	0.12	-4.68	<0.001*		0 - 0.4	0.57	0.12	4.68	<0.001*
0.8	-0.78	0.14	-5.43	<0.001*		0 - 0.8	0.78	0.14	5.43	<0.001*
P. cornuti	0.33	0.21	1.58	0.119		0.4 - 0.8	0.21	0.14	1.46	0.319
P. coronopus-small	1	0.21	4.81	<0.001*		species
P. coronopus-large	0.46	0.21	2.21	0.031*		P. altissima - P. cornuti	-0.33	0.21	-1.58	0.613
P. major	1.03	0.23	4.39	<0.001*		P. altissima - P. coronopus-small	-1	0.21	-4.81	<0.001*
P. maritima	0.45	0.21	2.16	0.035*		P. altissima - P. coronopus-large	-0.46	0.21	-2.21	0.249
						P. altissima - P. major	-1.03	0.24	-4.39	<0.001*
						P. altissima - P. maritima	-0.45	0.21	-2.16	0.272
						P. cornuti - P. coronopus-small	-0.67	0.17	-4.05	0.002*
						P. cornuti - P. coronopus-large	-0.13	0.16	-0.79	0.969
						P. cornuti - P. major	-0.70	0.21	-3.37	0.016*
						P. cornuti - P. maritima	-0.12	0.17	-0.73	0.978
						P. coronopus-small - P. coronopus-large	0.54	0.16	3.33	0.018*
						P. coronopus-small - P. major	-0.03	0.21	-0.14	1
						P. coronopus-small - P. maritima	0.55	0.17	3.24	0.023*
						P. coronopus-large - P. major	-0.57	0.21	-2.77	0.077
						P. coronopus-large - P. maritima	0.01	0.17	0.03	1
						P. major - P. maritima	0.58	0.21	2.76	0.078
Appendix Table 3. The effect of salt concentration and species on root dry weight at the end of the growth experiment. Results of the linear model.
Reference category (not shown in the table) was 0% (control group) and P. altissima for concentration and species, respectively.
Model performance: AICc = -157.31, R2 = 0.46, F7,62 = 9.29, p < 0.001.
Coefficients:						Contrasts:
	Estimate	SE	t	p			Estimate	SE	t ratio	p
(Intercept)	0.26	0.03	9.42	<0.001*		concentration
0.4	-0.07	0.02	-3.59	<0.001*		0 - 0.4	0.07	0.02	3.59	0.002*
0.8	-0.08	0.02	-3.43	<0.001*		0 - 0.8	0.08	0.02	3.43	0.003*
P. cornuti	0.03	0.03	0.80	0.426		0.4 - 0.8	0.01	0.02	0.37	0.927
P. coronopus-small	0.02	0.03	0.52	0.604		species
P. coronopus-large	-0.05	0.03	-1.53	0.132		P. altissima - P. cornuti	-0.03	0.03	-0.80	0.966
P. major	0.12	0.04	3.01	0.004*		P. altissima - P. coronopus-small	-0.02	0.03	-0.52	0.995
P. maritima	-0.06	0.03	-1.66	0.101		P. altissima - P. coronopus-large	0.05	0.03	1.53	0.650
						P. altissima - P. major	-0.12	0.04	-3.01	0.042*
						P. altissima - P. maritima	0.06	0.03	1.66	0.560
						P. cornuti - P. coronopus-small	0.01	0.03	0.35	0.999
						P. cornuti - P. coronopus-large	0.08	0.03	2.96	0.048*
						P. cornuti - P. major	-0.09	0.03	-2.59	0.114
						P. cornuti - P. maritima	0.08	0.03	3.05	0.038*
						P. coronopus-small - P. coronopus-large	0.07	0.03	2.60	0.112
						P. coronopus-small - P. major	-0.10	0.03	-2.87	0.059
						P. coronopus-small - P. maritima	0.07	0.03	2.70	0.089
						P. coronopus-large - P. major	-0.17	0.03	-4.94	<0.001*
						P. coronopus-large - P. maritima	0.01	0.03	0.20	1
						P. major - P. maritima	0.17	0.03	5.04	<0.001*
Appendix Table 4. The effect of salt concentration and species on the number of inflorescences at the end of the growth experiment. Results of the Poisson GLM model.
Reference category (not shown in the table) was 0% (control group) and P. coronopus-small for concentration and species, respectively.
Model performance: AICc = 67.02, McFadden’s R2 = 0.19.
Coefficients:						Contrasts:
	Estimate	SE	Z	p			Estimate	SE	t ratio	p
(Intercept)	1.69	0.19	8.73	<0.001*		concentration
0.4	-0.01	0.32	-0.04	0.969		0 - 0.4	0.01	0.32	0.04	0.999
0.8	-0.08	0.49	-0.16	0.874		0 - 0.8	0.08	0.49	0.16	0.986
P. coronopus-large	-0.43	0.42	-1.02	0.307		0.4 - 0.8	0.06	0.51	0.13	0.991
P. major	-1.28	0.45	-2.84	0.004*		species
						P. coronopus-small - P. coronopus-large	0.43	0.42	1.02	0.580
						P. coronopus-small - P. major	1.28	0.45	2.84	0.043*
						P. coronopus-large - P. major	0.85	0.56	1.52	0.322
